# Supplementary material for: Genetic diversity of a Silybum marianum (L.) Gaertn. germplasm collection revealed by DNA Diversity Array Technology (DArTseq)
Source: PLoS One. 2024 Aug 7;19(8):e0308368. doi: 10.1371/journal.pone.0308368 (PMC11305583; doi:10.1371/journal.pone.0308368)
Supplement: S1 Table — List of parameters/features displayed: AWclust_K3, PCA_K3, Admx_K3, Taxifolin content (mg/g DSW), Total silymarin content (mggDSW), Silychristin content (mggDSW), Silydianin content (mggDSW), Silybin A content (mggDSW), Silybin B content (mggDSW), IsoSilybin A (mggDSW), Isosilybin B (mggDSW), Total Carbon content (mggDSW), Total Nitrogen content (mggDSW), Thousand Seeds Weight (TSW) (ggDSW), Seed Area (mm2), Seed length (mm), Seed width (mm), Seed colour measured as the mean of gray tones, Total fat content % (mggDSW), Palmitic acid % (mggDSW), Stearic acid % (mggDSW), Oleic Acid content % (mggDSW), Linoleic acid % (mggDSW), Arachidonic acid % (mg/g DSW), Gadoleic Acid % (mggDSW), Behenic acid % (mggDSW), Lignoceric acid % (mggDSW). (CSV) [file pone.0308368.s002.csv]

DArT sample code	Chemotype	AWclust_K3	PCA_K3	Admx_K3	Taxifolin content (mg/g DSW)	Total silymarin content (mg/g DSW)	Silychristin content (mg/g DSW)	Silydianin content (mg/g DSW)	Silybin A content (mg/g DSW)	Silybin B content (mg/g DSW)	IsoSilybin A (mg/g DSW)	Isosilybin B (mg/g DSW)	Total Carbon content (mg/g DSW)	Total Nitrogen content (mg/g DSW)	Thousand Seeds Weight (TSW) (g/g DSW)	Seed Area (mm2)	Seed length (mm)	Seed width (mm)	Seed colour measured as the mean of gray tones	Total fat content % (mg/g DSW)	Palmitic acid % (mg/g DSW)	Stearic acid % (mg/g DSW)	Oleic Acid content % (mg/g DSW)	Linoleic acid % (mg/g DSW)	Arachidonic acid % (mg/g DSW)	Gadoleic Acid % (mg/g DSW)	Behenic acid % (mg/g DSW)	Lignoceric acid % (mg/g DSW)
a1	B	Pop1	Pop1	Pop1	2,5	42,2	2,1	30,7	1,4	2	3,2	2,9	26,5	542,1	23,3	17,3	7	3,2	71,8	269,3	9,5	6,1	21,1	57,8	2,7	0,7	1,7	0,4
a10	B	Pop2	Pop2	Pop2	3,7	46,7	2,3	33,7	2	2,5	3,3	3	27,9	540,2	28,9	19,1	7,2	3,4	66,4	301,7	11,5	5,6	22,5	55,3	2,4	0,7	1,5	0,4
a11	B	Pop1	Pop1	Pop1	4,7	51,8	2,7	38,1	1,5	2,2	3,9	3,5	27,3	547,7	26,9	17,5	7	3,2	68,9	322,5	11,6	5,5	20,7	57,2	2,4	0,7	1,5	0,4
a12	B	Pop2	Pop2	Pop2	3,5	43,2	2,5	31,9	1,1	1,7	3,2	2,9	32	545,9	25,1	18,6	7,3	3,2	65,6	315	11,4	5,6	21	57,4	2,2	0,7	1,3	0,4
a13	B	Pop2	Pop2	Pop2	2,5	32	1,7	23,3	1	1,5	2,4	2,2	27,2	543,3	23,3	16,6	6,8	3,1	65,8	294,3	10,7	6,7	23,7	53,2	3	0,7	1,7	0,4
a14	B	Pop2	Pop2	Pop2	3,1	40,8	2,1	30	1,3	1,8	2,9	2,7	27,2	545,3	23,9	16,9	6,7	3,2	64,6	310,8	10,9	6,3	18,9	58,3	2,7	0,8	1,8	0,4
a15	B	Pop2	Pop2	Pop2	3,2	38,7	2	28,3	1,3	1,8	2,8	2,6	27,7	540,4	23,5	16,7	6,8	3,1	65	295,1	10,7	7	20,5	55,8	3	0,8	1,8	0,4
a16	B	Pop3	Pop3	Pop3	5,5	53	2,6	39,4	1,7	2,2	3,9	3,3	28,4	543	25,8	17,7	7,1	3,2	71,1	293,4	9,5	6,2	29,1	49,3	2,8	0,9	1,8	0,5
a17	B	Pop3	Pop3	Pop3	3,9	46,3	2,3	34,7	1,2	2	3,3	2,8	28	547,6	24,7	17,5	7,1	3,2	67,5	287	9,8	6	25,3	53,3	2,6	0,9	1,7	0,5
a18	B	Pop1	Pop1	Pop1	4,9	48,7	2,3	36,8	1,2	2,1	3,4	3	28,1	546,2	26	17,6	7,2	3,1	65,3	286,6	9,9	6,2	25,2	53,4	2,5	0,8	1,6	0,4
a19	B	Pop1	Pop1	Pop1	3,4	38,8	2,1	28,3	1,2	1,5	3	2,8	25,2	544,7	23,3	16,7	7,2	3	67,6	288,7	10,1	6,8	22	54,8	3,1	0,8	1,9	0,5
a1bis	B	Pop1	Pop1	Pop1	2,5	42,2	2,1	30,7	1,4	2	3,2	2,9	26,5	542,1	23,3	17,3	7	3,2	71,8	269,3	9,5	6,1	21,1	57,8	2,7	0,7	1,7	0,4
a2	B	Pop1	Pop1	Pop1	1,8	37,1	1,9	27	1	1,6	2,9	2,6	26,1	541,4	23,3	16,3	7,1	2,9	70,6	273,7	8,8	5,5	22,8	56,6	2,8	1	1,9	0,6
a20	B	Pop1	Pop1	Pop1	2,9	40,6	2,1	29,7	1,1	1,7	3,1	2,8	27	539,6	22,2	16,8	7,2	3	65,1	289,6	10,5	6,4	21	57,2	2,5	0,7	1,4	0,4
a21	B	Pop1	Pop1	Pop1	3,2	38,7	2,1	28,1	1,1	1,7	3	2,8	26,4	530,5	21,7	16,1	7,1	2,9	66,4	278,8	10,5	7,1	20,9	56,1	2,8	0,7	1,5	0,4
a22	B	Pop1	Pop1	Pop1	3,4	37,8	1,9	27,6	1,1	1,5	3	2,7	26,3	544,5	26,9	19,2	7,5	3,3	66,7	303,7	10	6,6	20,5	57,5	2,7	0,8	1,6	0,4
a23	B	Pop1	Pop1	Pop1	2,2	42,1	2,2	30,9	1,1	1,8	3,3	3	29,2	545,4	25,1	17,3	7,2	3,1	71,2	311,4	9,4	6,3	22,4	56,3	2,7	0,8	1,7	0,4
a24	B	Pop1	Pop1	Pop1	2	40,3	2,1	29,5	1,1	1,7	3,1	2,8	25,6	545,2	25,5	18,8	7,5	3,2	62,4	299,2	10,3	6	22	56,8	2,4	0,8	1,4	0,4
a25	B	Pop1	Pop1	Pop1	2,4	42,3	2,1	30,9	1,1	1,8	3,3	3	27,3	545,2	26,8	18,1	7,1	3,3	69,2	257,3	10,3	6,4	22,9	55,4	2,6	0,7	1,4	0,4
a26	X	Pop1	Pop1	Pop1	0	4,9	0,4	4,3	0,2	0,1	0	0	25,5	539,8	23,6	16,3	6,9	3	74	276,2	10,8	5,9	19,9	58,1	2,6	0,7	1,6	0,4
a27	B	Pop1	Pop1	Pop1	1,9	45,4	2,3	33,4	1,3	2	3,4	3,1	27,9	545,2	25,3	17,6	7,2	3,1	62,3	267,1	10	6,5	20	58	2,7	0,8	1,7	0,5
a28	B	Pop1	Pop1	Pop1	2,2	34,6	1,9	24,8	1,3	1,7	2,6	2,4	25,8	541,2	22,9	16,5	7,2	2,9	67,6	280,6	10,9	5,7	18,7	60,2	2,3	0,7	1,3	0,3
a29	A	Pop1	Pop1	Pop1	3	42,6	13	0,4	12	12,7	3,4	1,1	30,6	552,9	28,2	18,6	7,2	3,3	71,5	272,4	8,9	6,3	20,6	59,1	2,5	0,8	1,5	0,4
a3	B	Pop1	Pop1	Pop1	1,5	34,7	1,8	25	1,2	1,7	2,7	2,4	27,9	548,7	23	17	7,1	3,1	69	285	9,6	5,7	22,3	56,8	2,6	0,9	1,7	0,5
a30	B	Pop1	Pop1	Pop1	2,3	39	2	28,3	1,3	1,8	3	2,7	29,9	541,8	24,2	16,5	7,1	3	68,2	277,4	9,9	6,6	19,8	58,7	2,6	0,7	1,4	0,4
a31	A	Pop1	Pop1	Pop1	4,2	53,4	16	0,2	15,2	16,3	4,3	1,4	28,6	533,1	28,6	18,7	7,4	3,2	69,7	301,1	9,8	7,4	20,9	55,8	3,3	0,6	1,7	0,4
a32	A	Pop1	Pop1	Pop1	4,1	43,9	13,4	0,4	12,3	13,2	3,5	1,2	28,5	546,2	31	19,7	7,7	3,3	67,4	299,8	10	6,4	19,8	58,3	2,8	0,6	1,6	0,4
a33	B	Pop1	Pop1	Pop1	2,7	50,3	2,8	35,9	1,6	2,4	4	3,8	29,9	541,6	27,3	19	7,8	3,2	69,6	271,8	10,1	6,7	19,7	57,7	2,9	0,7	1,6	0,4
a34	B	Pop3	Pop3	Pop3	2,5	29,8	1,5	22,4	0,8	1,3	2,1	1,9	30,4	541,7	29	19,3	7	3,4	71,4	273,9	10	5,9	21,1	57,3	2,6	0,8	1,9	0,5
a35	B	Pop3	Pop3	Pop3	5,3	52,9	2,7	39,2	1,6	2,3	3,8	3,4	29,5	535	28	19	7,2	3,4	61,8	274,9	10,6	5,8	22	56,7	2,3	0,8	1,6	0,4
a36	A	Pop1	Pop1	Pop1	3,4	37,5	11,1	0,3	10,6	11,3	3,2	1,1	28,9	538,7	23,4	16,4	7,4	2,9	64,1	259,2	9,6	6,2	21,4	57	2,9	0,8	1,7	0,5
a37	B	Pop1	Pop1	Pop1	2,3	42,5	2,3	31	1,2	1,8	3,3	3	25,1	533,9	25,4	18,1	7,4	3,1	63,8	288,3	9,9	6	21,8	56,2	2,9	0,9	1,9	0,5
a38	B	Pop1	Pop1	Pop1	2	39,1	2,1	28,7	1,1	1,8	2,9	2,5	28,4	534,7	24,2	17,1	7,2	3,1	67,1	277	10	6,6	19,6	57,6	3	0,8	1,9	0,5
a39	B	Pop1	Pop1	Pop1	2,7	44,4	2,3	32,3	1,4	2	3,4	3,1	25,7	532	26	18,4	7,4	3,2	64,5	290,7	9,9	6,3	20,8	56,8	3	0,9	1,8	0,5
a4	B	Pop1	Pop1	Pop1	2,4	34,9	1,9	25	1	1,6	2,8	2,6	28,4	536,6	25,6	18,3	7,4	3,2	67,8	254,4	9,8	6,9	23,4	54,1	3,1	0,7	1,7	0,4
a40	C	Pop1	Pop1	Pop1	4	37,5	7,4	11,5	6,8	7,3	2,9	1,6	26,3	549,2	26,6	18,1	7,1	3,3	64,4	302,8	9,6	5,4	21,6	58,2	2,4	0,8	1,6	0,4
a41	A	Pop1	Pop1	Pop1	3,6	39,6	11,9	0,4	11	11,8	3,2	1,1	28	549,5	22,1	16	7,1	2,9	62,3	277,7	9,8	5,7	21	57,8	2,7	0,9	1,7	0,4
a42	C	Pop1	Pop1	Pop1	3,4	33,9	6,4	11,5	5,7	6,1	2,7	1,6	29,9	555,6	23,3	17,2	7,1	3,1	64,1	293,7	9,3	6,4	21	57,3	2,9	0,8	1,8	0,5
a43	A	Pop1	Pop1	Pop1	3,7	39,8	11,8	0,2	11,4	12,1	3,2	1,1	28,9	553,6	25,9	18,2	7	3,3	66,6	322,9	9,5	5,5	20,1	59,6	2,5	0,7	1,6	0,4
a44	A	Pop1	Pop1	Pop1	3,1	37,7	11	0,3	10,7	11,5	3,1	1	30,4	564,5	26,3	18,8	7,2	3,3	71,4	310,9	9,2	5,5	20,7	59,5	2,5	0,7	1,5	0,4
a45	A	Pop1	Pop1	Pop1	3,1	33,7	10	0,2	9,5	10,3	2,8	0,9	28,4	557,1	27,4	19	7,1	3,4	68,3	318,6	9,5	5,9	22,2	57,1	2,7	0,7	1,6	0,4
a46	B	Pop1	Pop1	Pop1	1,8	34,7	1,8	24,5	1,6	2	2,5	2,2	26,9	550,9	25,4	17,3	6,9	3,2	64,6	295,7	9,8	5,6	23,3	55,2	2,7	1	1,9	0,5
a47	B	Pop1	Pop1	Pop1	1,9	43	2,1	31,6	1,3	1,9	3,2	2,9	28,7	562,7	24,5	16,2	6,7	3,1	67,7	292,3	10,1	5,6	24,8	54	2,5	0,9	1,7	0,4
a48	B	Pop1	Pop1	Pop1	1,8	35,7	2,1	25,7	1,1	1,6	2,8	2,5	27,5	553,5	25	17,6	6,9	3,3	64,8	298,7	9,5	5,7	25,2	54	2,6	1	1,7	0,4
a49	B	Pop2	Pop2	Pop2	1,8	39,1	2,2	28,3	1,2	1,8	3	2,7	27,4	551,5	25,2	17,9	7	3,3	66,5	311,6	10,2	5,4	20,6	59,4	2,1	0,7	1,3	0,3
a5	B	Pop1	Pop1	Pop1	2,7	39,5	2,1	28,4	1,3	1,8	3,1	2,8	27,1	542,1	24,8	17,7	7,2	3,2	69,9	278,5	10,3	6,4	22	55,7	2,8	0,7	1,7	0,4
a50	B	Pop2	Pop2	Pop2	1,7	34,3	1,8	25,1	1,1	1,6	2,5	2,2	28,5	552	24,5	17,2	7	3,1	62,4	311,7	9,2	6,3	19,7	58,5	3	0,8	2,1	0,5
a51	B	Pop2	Pop2	Pop2	1,4	28,4	1,5	20,8	0,9	1,2	2,1	1,9	29,1	554,2	24,7	17,5	7	3,2	64,1	310,7	9,6	6,3	20	58,8	2,6	0,7	1,6	0,4
a52	B	Pop2	Pop2	Pop2	1,9	37,4	2	26,9	1,2	1,9	2,8	2,5	26,2	556,3	24	16,8	6,8	3,2	64,2	293,5	9,6	5,8	20,4	59,6	2,3	0,7	1,3	0,3
a53	B	Pop2	Pop2	Pop2	2,1	33,4	1,8	24,4	1	1,5	2,5	2,3	28,4	551,2	24,4	17,3	7,1	3,1	64,5	308	9,8	5,6	21,1	58,3	2,5	0,8	1,6	0,4
a54	B	Pop2	Pop2	Pop2	1,9	33,1	1,8	24,3	0,8	1,4	2,5	2,3	27,6	551,7	23,8	17,1	6,9	3,2	64	323,5	9,7	5,9	20,8	58,5	2,5	0,7	1,6	0,3
a55	A	Pop1	Pop1	Pop1	1,5	34,3	9,4	0,2	10,1	10,8	2,9	1	28,3	550,6	25,9	19,3	7,3	3,4	70,4	266,2	8,5	4,7	22,1	60,2	2,1	0,8	1,3	0,4
a56	A	Pop1	Pop1	Pop1	2,1	40,5	11,7	0,3	11,6	12,4	3,4	1,1	30	552,7	26,1	18,6	7,3	3,2	61,8	273	8,7	5,8	19,6	60,9	2,4	0,8	1,5	0,4
a57	A	Pop1	Pop1	Pop1	2,1	35,1	10,1	0,1	10,1	10,9	2,9	1	28,6	553,7	26	18,1	7,2	3,2	61,4	278,5	8,3	5,8	20,1	59,9	2,8	0,8	1,8	0,5
a58	B	Pop1	Pop1	Pop1	2,1	34,4	1,9	25,3	0,9	1,4	2,6	2,4	27,8	545,2	27,8	19,3	7,8	3,2	71,5	305	10,4	6,4	20,1	57,4	2,8	0,7	1,6	0,4
a59	B	Pop1	Pop1	Pop1	2,2	36,5	2	26,3	1,2	1,9	2,7	2,5	29,4	550,7	26	18,3	7,5	3,1	69,4	296,6	10	6,2	19,7	58,7	2,7	0,7	1,6	0,4
a6	B	Pop1	Pop1	Pop1	3	42,5	2,2	30,9	1,2	1,9	3,3	3	27,5	548,1	25,1	17,8	7,4	3,1	68,3	274	10,6	6,9	22,2	55,2	2,8	0,6	1,5	0,3
a60	B	Pop1	Pop1	Pop1	1,4	34	1,9	24,9	0,8	1,4	2,6	2,4	27,6	556,4	26,3	17,2	7,3	3	66,5	308,1	10,4	6,2	19,3	59,7	2,2	0,6	1,3	0,3
a61	B	Pop2	Pop2	Pop2	3	51,2	2,8	37,1	1,6	2,1	3,9	3,6	27,9	532,1	23,1	16,3	6,8	3,1	64,6	309,8	10	6,1	23,2	55	2,8	0,8	1,8	0,4
a62	B	Pop2	Pop2	Pop2	2,5	45,3	2,4	33	1,3	2	3,4	3,2	31,4	550,7	23,9	16,7	7,1	3	60,4	305,7	10,4	5,8	21,1	57,4	2,5	0,7	1,7	0,4
a63	A	Pop2	Pop2	Pop2	4,1	52,5	15,9	0,1	15	16	4,2	1,4	27,7	554,3	21,8	15,8	6,7	3	65,2	291,4	10,7	6,3	20,6	57,6	2,5	0,6	1,4	0,3
a64	C	Pop3	Pop3	Pop3	3,1	54,1	6,8	28,6	5,4	6,3	4,1	3	31,6	541,7	20,4	14,5	6,4	2,9	61,2	287,6	9,8	7,4	24,6	52,2	3,3	0,6	1,8	0,4
a66	A	Pop3	Pop3	Pop3	2,9	47	14,1	0,3	13,3	14,2	3,8	1,3	29,6	535,6	22,8	16,2	6,9	3,1	56,7	262,7	10	7	24,4	52,4	3,3	0,6	1,9	0,5
a67	C	Pop3	Pop3	Pop3	5,8	46,4	12	6,8	10,6	11,9	3,5	1,6	28,8	554,3	19,5	14,1	6,7	2,7	72,6	257,7	9,2	6,5	28,6	48,7	3,4	0,9	2,2	0,5
a68	A	Pop3	Pop3	Pop3	3,8	42,7	13,1	0,1	12	13	3,4	1,1	27,2	521,2	19,2	14,3	6,6	2,8	73,5	298,9	10,1	6	27,7	50,2	2,8	0,9	1,9	0,4
a69	A	Pop3	Pop3	Pop3	5	55,6	17,1	0,2	15,2	17,2	4,4	1,5	28,8	554,3	19,7	14,2	6,5	2,8	77,1	320,7	9,8	5,8	29,1	49,5	2,7	0,9	1,8	0,4
a7	A	Pop1	Pop1	Pop1	4,7	42	12,8	0,2	11,8	12,7	3,4	1,1	29,2	541,3	24,7	17,5	7,4	3	64	294,2	10,4	6,3	21,5	55,7	2,9	0,9	1,9	0,5
a70	B	Pop3	Pop3	Pop3	2,8	43,3	2,2	31,7	1,3	2	3,2	2,9	31	543,8	23,9	16	6,9	3	66,6	278,5	8,9	6,8	25,7	52,1	3,2	0,8	2,1	0,4
a71	B	Pop3	Pop3	Pop3	3,1	51,7	2,7	37,8	1,5	2,3	3,9	3,6	30,7	548,4	24,8	17,1	7	3,2	67	285,1	9,4	6,6	25,3	52,4	3	0,8	2	0,4
a72	B	Pop3	Pop3	Pop3	3,1	51,7	2,7	37,8	1,5	2,3	3,9	3,6	30,7	548,4	24,8	17,1	7	3,2	67	285,1	9,4	6,6	25,3	52,4	3	0,8	2	0,4
a73	B	Pop3	Pop3	Pop3	3,9	51,1	2,6	37,8	1,4	2,3	3,6	3,3	31,2	543,8	19,7	13,6	6,5	2,7	70,7	287,8	9,9	7	23	53,3	3,5	0,7	2,2	0,5
a74	B	Pop3	Pop3	Pop3	3,4	44,1	2,2	32,4	1,3	2	3,3	2,9	29,7	540,9	22,1	15,3	6,6	3	73,5	285,5	10	6,4	25,8	51,9	3	0,7	1,9	0,4
a75	B	Pop3	Pop3	Pop3	3,4	47	2,4	34,8	1,3	2,1	3,4	3,1	30,1	546,7	20,5	14,9	6,6	2,9	69,7	290,4	9,3	6,4	24	54	3,1	0,8	2,1	0,5
a76	C	Pop3	Pop3	Pop3	3,5	44,5	9,3	11,8	8,6	9,4	3,4	1,9	30,6	551,8	21,4	15,3	6,6	3	67,5	280	10,3	7	25,4	51,4	3,1	0,6	1,9	0,4
a77	C	Pop3	Pop3	Pop3	2,7	41,5	5,7	19,8	5	5,7	3,1	2,2	30,5	542,7	21	15,6	6,6	3	61,8	273,3	10,3	6,4	25,4	52,5	2,8	0,7	1,7	0,4
a78	B	Pop3	Pop3	Pop3	2,9	45,8	2,5	33,1	1,4	2,3	3,4	3,1	31	548,6	23,8	17,1	7,2	3,1	62,6	257,9	9,7	5,8	25,6	52,6	3	0,7	2	0,5
a79		Pop3	Pop3	Pop3
a8	A	Pop1	Pop1	Pop1	3,3	48,9	14,8	0,4	13,8	14,6	4	1,4	27	543,5	25,3	18,1	7,4	3,1	65	276,9	10,3	6,1	18	60,1	2,6	0,8	1,7	0,5
a80		Pop3	Pop3	Pop3
a81		Pop3	Pop3	Pop3
a82		Pop1	Pop1	Pop1
a83		Pop1	Pop1	Pop1
a84		Pop1	Pop1	Pop1
a85		Pop3	Pop3	Pop3
a86		Pop3	Pop3	Pop3
a87		Pop3	Pop3	Pop3
a88		Pop3	Pop3	Pop3
a89		Pop3	Pop3	Pop3
a9	A	Pop1	Pop1	Pop1	4,3	46,2	14,1	0,1	13,2	14	3,7	1,2	26,8	540,2	25,6	17,9	7,3	3,1	70,6	279,9	10,8	6	19,7	58,8	2,3	0,7	1,4	0,3
a90		Pop3	Pop3	Pop3
a91		Pop1	Pop1	Pop1
a92		Pop1	Pop1	Pop1
a93		Pop1	Pop1	Pop1
a93bis		Pop1	Pop1	Pop1
