# Supplementary material for: Genetic diversity of a Silybum marianum (L.) Gaertn. germplasm collection revealed by DNA Diversity Array Technology (DArTseq)
Source: PLoS One. 2024 Aug 7;19(8):e0308368. doi: 10.1371/journal.pone.0308368 (PMC11305583; doi:10.1371/journal.pone.0308368)
Supplement: S2 Table — (CSV) [file pone.0308368.s003.csv]

Scaffold ID	DArT on scaffolds
ctg000020	4
ctg000130	2
ctg000400	1
ctg000410	1
ctg000480	2
ctg000490	1
ctg000520	2
ctg000550	4
