# Supplementary material for: Genetic diversity of a Silybum marianum (L.) Gaertn. germplasm collection revealed by DNA Diversity Array Technology (DArTseq)
Source: PLoS One. 2024 Aug 7;19(8):e0308368. doi: 10.1371/journal.pone.0308368 (PMC11305583; doi:10.1371/journal.pone.0308368)
Supplement: S3 Table — The table displays the following parameters: sample size (N); number of different alleles (Na); number of effective alleles Ne=1(∑⋅pi2), Shannon’s information index I = −1⋅∑(pi⋅Ln(pi)); observed Ho=NHetsN, expected He = 1−∑⋅pi2, and unbiased expected heterozygosity uHe=(2N(2N−1))⋅He; fixation index F=(He−Ho)He=1−HoHe. (CSV) [file pone.0308368.s004.csv]

Population	N	Na	Ne	I	Ho	He	uHe	F
Pop1	47,6	1,8	1,3	0,3	0,1	0,2	0,2	0,6	Mean
Pop1	0,2	0,0	0,0	0,0	0,0	0,0	0,0	0,0	SE
Pop2	12,3	1,4	1,1	0,2	0,0	0,1	0,1	0,5	Mean
Pop2	0,1	0,0	0,0	0,0	0,0	0,0	0,0	0,0	SE
Pop3	23,2	1,8	1,4	0,4	0,0	0,3	0,3	0,8	Mean
Pop3	0,1	0,0	0,0	0,0	0,0	0,0	0,0	0,0	SE
Tot	27,7	1,7	1,3	0,3	0,0	0,2	0,2	0,7	Mean
Tot	0,1	0,0	0,0	0,0	0,0	0,0	0,0	0,0	SE
