# Supplementary material for: Genetic diversity of a Silybum marianum (L.) Gaertn. germplasm collection revealed by DNA Diversity Array Technology (DArTseq)
Source: PLoS One. 2024 Aug 7;19(8):e0308368. doi: 10.1371/journal.pone.0308368 (PMC11305583; doi:10.1371/journal.pone.0308368)
Supplement: S4 Table — (CSV) [file pone.0308368.s005.csv]

Population	Pop1	Pop1	Pop1	Pop1	Pop1	Pop1	Pop1	Pop1	Pop1	Pop1	Pop1	Pop1	Pop1	Pop1	Pop1	Pop1	Pop1	Pop1	Pop1	Pop1	Pop1	Pop1	Pop1	Pop1	Pop1	Pop1	Pop1	Pop1	Pop1	Pop1	Pop1	Pop1	Pop1	Pop1	Pop1	Pop1	Pop1	Pop1	Pop1	Pop1	Pop1	Pop1	Pop1	Pop1	Pop1	Pop1	Pop1	Pop1	Pop1
DArT sample code	a1bis	a8	a9	a93bis	a1	a2	a3	a4	a5	a6	a7	a11	a20	a21	a22	a18	a19	a23	a32	a33	a24	a25	a26	a27	a28	a29	a30	a31	a44	a45	a46	a36	a37	a38	a39	a40	a41	a42	a43	a47	a56	a57	a58	a48	a55	a59	a60	a82	a83
5870307	0\0	0\0	0\0	0\0	0\0	0\0	0\0	0\0	0\0	0\0	0\0	0\0	0\0	0\0	1\1	0\1	0\0	0\0	0\1	0\0	0\0	0\0	0\0	0\0	0\0	0\0	0\0	0\0	0\0	0\0	0\0	0\0	0\0	0\1	0\0	0\0	0\0	0\0	0\0	0\0	0\0	0\0	0\1	0\0	0\0	0\0	0\0	0\0	0\0
5871854	0\0	0\0	0\0	0\0	0\0	0\0	0\0	.\.	0\0	0\0	0\0	0\0	0\0	0\0	0\0	0\0	0\0	0\0	0\1	0\0	0\0	0\0	0\0	0\0	0\0	0\0	0\0	0\0	0\0	0\0	0\0	0\0	0\0	0\1	0\0	0\0	0\0	0\0	0\0	0\0	0\0	0\0	0\1	0\0	0\0	0\0	0\0	0\0	0\0
5871636	0\0	0\0	0\0	0\0	0\0	0\0	0\0	0\0	0\0	0\0	0\0	0\0	0\0	0\0	0\0	0\1	0\0	0\0	0\0	0\0	0\0	0\0	0\0	0\0	0\0	0\0	0\0	0\0	0\0	0\0	0\0	0\0	0\0	0\0	0\0	1\1	0\0	0\0	0\0	0\0	0\1	0\0	0\0	0\0	.\.	0\0	0\0	0\0	0\0
5870087	0\0	0\0	0\0	0\0	0\0	0\0	0\0	0\0	0\0	0\0	0\0	0\0	0\0	0\0	0\0	0\1	0\0	0\0	0\0	0\0	0\0	0\0	0\0	0\0	0\0	0\0	0\0	0\0	0\0	0\0	0\0	0\0	0\0	0\0	0\0	0\0	0\0	0\0	0\0	0\0	0\1	0\0	0\0	0\0	0\0	0\0	0\0	0\0	0\0
5869938	0\0	0\0	0\0	0\0	0\0	0\0	0\0	0\0	0\0	0\0	0\0	0\0	0\0	0\0	0\0	0\0	0\0	0\0	0\0	0\0	0\0	0\0	0\0	0\0	0\0	0\0	0\0	0\0	0\0	0\0	0\0	0\0	0\0	1\1	0\0	0\1	0\0	0\0	0\0	0\0	0\1	0\0	0\0	0\0	0\0	0\0	0\0	0\0	0\0
5871972	0\0	0\0	0\0	0\0	0\0	.\.	0\0	0\0	0\0	0\0	.\.	0\0	0\0	0\0	0\0	0\1	0\0	0\0	0\0	0\0	0\0	0\0	0\0	0\0	0\0	0\0	0\0	0\0	0\0	0\0	0\0	0\0	0\0	0\1	0\0	0\1	0\0	0\0	0\0	0\0	1\1	0\0	.\.	0\0	0\0	0\0	0\0	0\0	0\0
5873408	0\0	0\0	0\0	0\0	0\0	0\0	0\0	0\0	0\0	0\0	0\0	0\0	0\0	0\0	0\0	0\1	0\0	0\0	0\0	0\0	0\0	0\0	0\0	0\0	0\0	0\0	0\0	1\1	0\0	0\0	0\0	0\0	0\0	0\0	0\0	1\1	0\0	0\0	0\0	0\0	1\1	0\0	0\0	0\0	0\0	0\0	0\0	0\0	0\0
[truncated: 45 more columns]
