# Supplementary material for: Genetic diversity of a Silybum marianum (L.) Gaertn. germplasm collection revealed by DNA Diversity Array Technology (DArTseq)
Source: PLoS One. 2024 Aug 7;19(8):e0308368. doi: 10.1371/journal.pone.0308368 (PMC11305583; doi:10.1371/journal.pone.0308368)
Supplement: S5 Table — (CSV) [file pone.0308368.s006.csv]

Population	Without chemotype	chemotype A	chemotype B	chemotype C	chemotype X
Pop1	7	14	30	2	1
Pop2		1	12
Pop3	9	3	11	4
